# Supplementary material for: Rapid Full-Cycle Technique to Control Adulteration of Meat Products: Integration of Accelerated Sample Preparation, Recombinase Polymerase Amplification, and Test-Strip Detection
Source: Molecules. 2021 Nov 11;26(22):6804. doi: 10.3390/molecules26226804 (PMC8622786; doi:10.3390/molecules26226804)
Supplement: Supplementary file 1 [file molecules-26-06804-s001.zip]

Archive with 1 entries (1 files):
- molecules-1432948-supplementary.pdf
